# Supplementary material for: Exploring the mechanisms and targets of proton pump inhibitors-induced osteoporosis through network toxicology, molecular docking, and molecular dynamics simulations
Source: Front Pharmacol. 2025 May 12;16:1592048. doi: 10.3389/fphar.2025.1592048 (PMC12104171; doi:10.3389/fphar.2025.1592048)
Supplement: Supplementary file 1 [file Table1.xlsx]

## Sheet: omeprazole
Table S1. Topological parameters of the PPI network for omeprazole-osteoporosis shared targets.
Name	Degree	BetweennessCentrality	ClosenessCentrality
EGFR	24	0.175821	0.8
PPARG	21	0.170232	0.744186
CCND1	20	0.0947154	0.711111
MAPK3	19	0.0722379	0.695652
MMP9	18	0.0506742	0.680851
PIK3CA	16	0.0206488	0.627451
SIRT1	15	0.031298	0.64
MAPK8	14	0.00803051	0.615385
MAPK14	14	0.018212	0.627451
HMOX1	14	0.0602251	0.627451
PIK3R1	12	0.00877362	0.571429
IGF1R	11	0.00262196	0.571429
MAPK1	11	0.00466418	0.571429
CYP1A1	10	0.0688043	0.581818
PDGFRB	9	0.00199693	0.551724
FLT3	9	0.00199693	0.52459
ROCK1	9	0.00146977	0.542373
MMP13	8	0.00576555	0.551724
CSF1R	7	0.00156829	0.52459
CCNA1	7	0.0101238	0.516129
PRKCB	6	0.000183284	0.507937
CYP3A4	6	0.00739482	0.533333
UGT1A1	6	0.00561711	0.52459
MMP1	6	0.000288018	0.52459
PTGS1	5	0.0625	0.516129
HSD11B1	5	0.00282898	0.477612
CYP1A2	5	0.00105127	0.426667
SIRT3	4	0.0148257	0.5
TRPV1	3	0	0.492308
ALPL	3	0	0.477612
CDK9	2	0	0.426667
ALDH2	2	0.000672043	0.385542
P2RX7	1	0	0.344086

## Sheet: lansoprazole
Table S2. Topological parameters of the PPI network for lansoprazole-osteoporosis shared targets.
Name	Degree	BetweennessCentrality	ClosenessCentrality
ESR1	24	0.193721	0.76087
SRC	23	0.185575	0.7
EGFR	22	0.0925228	0.729167
MTOR	17	0.0345573	0.648148
PIK3CA	16	0.0194446	0.59322
MAPK14	15	0.0206924	0.59322
AR	14	0.045093	0.625
MAPK8	13	0.00823546	0.57377
ABL1	13	0.011064	0.564516
IGF1R	12	0.00440643	0.555556
CYP1A1	11	0.0539188	0.57377
ICAM1	11	0.0400098	0.564516
CYP3A4	11	0.0608206	0.564516
CYP17A1	11	0.0362791	0.555556
HMOX1	10	0.0278833	0.583333
ESR2	10	0.0163483	0.57377
CYP1A2	9	0.025381	0.538462
BRAF	9	0.0028431	0.530303
MAPT	9	0.00990784	0.538462
HSD11B1	8	0.0117155	0.448718
NR3C2	8	0.0313388	0.530303
CYP11B1	7	0.00140856	0.416667
RET	7	0.000210084	0.514706
CCNA1	7	0.00070028	0.514706
TGFBR1	7	0.00112045	0.492958
PRKCB	7	0.0012465	0.479452
SHH	6	0.00129934	0.507246
CYP11B2	6	0.000672269	0.406977
CSF1R	6	0.00361238	0.492958
CRHR1	5	0.0197223	0.522388
SELE	4	0	0.472973
NR1I2	4	0	0.397727
DPP4	3	0.00228114	0.432099
CTSK	3	0.000674228	0.479452
CNR2	1	0	0.416667
ADORA3	1	0	0.416667

## Sheet: pantoprazole
Table S3. Topological parameters of the PPI network for pantoprazole-osteoporosis shared targets.
Name	Degree	BetweennessCentrality	ClosenessCentrality
EGFR	19	0.307311	0.787879
MMP9	16	0.170364	0.702703
MAPK1	12	0.0763881	0.619048
NOTCH1	11	0.0140156	0.590909
PIK3CA	11	0.0327446	0.577778
APP	10	0.0248352	0.590909
NFE2L2	9	0.0307867	0.590909
NTRK1	9	0.0163284	0.577778
BRAF	8	0.00436726	0.553191
HMOX1	8	0.0626445	0.565217
MMP3	7	0.0174129	0.553191
MMP1	7	0.0183798	0.541667
REN	7	0.0475238	0.5
LYN	7	0.0723907	0.52
ABL1	7	0.00311844	0.52
FGFR3	6	0.00034188	0.5
NOTCH3	6	0.0227925	0.541667
CYP3A4	5	0.0590841	0.52
CTSD	5	0.0125628	0.52
PDE4D	4	0.0148864	0.42623
DPP4	4	0.00538462	0.464286
CXCR2	4	0	0.5
CTSK	4	0.00205128	0.440678
CYP1A2	3	0.00435897	0.393939
CYP17A1	3	0.0014652	0.382353
PDE4A	2	0	0.356164
PIK3C2A	2	0	0.45614

## Sheet: rabeprazole
Table S4. Topological parameters of the PPI network for rabeprazole-osteoporosis shared targets.
Name	Degree	BetweennessCentrality	ClosenessCentrality
SRC	17	0.332344	0.75
EGFR	14	0.160916	0.705882
PIK3CA	10	0.0306979	0.615385
NTRK1	9	0.0279589	0.55814
MAPK1	9	0.040653	0.6
AR	9	0.158522	0.615385
MAPK8	7	0.0451432	0.545455
MAPK14	7	0.00869565	0.545455
CNR1	7	0.0298352	0.545455
FLT3	6	0.00214803	0.533333
PRKCB	6	0.041451	0.521739
CYP3A4	6	0.0756384	0.510638
REN	6	0.0514076	0.55814
FGFR1	5	0.000905797	0.510638
TRPV1	5	0.00535427	0.510638
DRD2	5	0.0197306	0.510638
CFTR	5	0.0141908	0.521739
CYP17A1	4	0.0187198	0.436364
CNR2	3	0	0.461538
PRKCQ	2	0.000905797	0.393443
PDE4D	2	0	0.45283
HSD11B1	2	0	0.347826
CA2	2	0	0.444444
CDK9	1	0	0.387097
ADORA3	1	0	0.436364
